# Supplementary material for: Time Spent Outdoors and Associations with Sleep, Optimism, Happiness and Health before and during the COVID-19 Pandemic in Austria
Source: Clocks Sleep. 2023 Jun 25;5(3):358–72. doi: 10.3390/clockssleep5030027 (PMC10366917; doi:10.3390/clockssleep5030027)
Supplement: Supplementary file 1 [file clockssleep-05-00027-s001.zip]

Archive with 1 entries (1 files):
- clockssleep-2415496-supplementary.pdf
